# Supplementary material for: Assessing the Kynurenine–Tryptophan Ratio (KTR) and CYP1 Activity in Longnose (Catostomus catostomus) and White Suckers (Catostomus commersonii) Exposed to Petroleum-Derived Contaminants from the Alberta Oil Sands Region
Source: Toxics. 2025 Oct 11;13(10):862. doi: 10.3390/toxics13100862 (PMC12567817; doi:10.3390/toxics13100862)
Supplement: Supplementary file 1 [file toxics-13-00862-s001.zip]

Archive with 1 entries (1 files):
- toxics-3830195-supplementary.pdf
